# Supplementary material for: Strain-level profiling with picodroplet microfluidic cultivation reveals host-specific adaption of honeybee gut symbionts
Source: Microbiome. 2022 Aug 31;10:140. doi: 10.1186/s40168-022-01333-9 (PMC9429759; doi:10.1186/s40168-022-01333-9)
Supplement: Supplementary file 5 — Additional file 4: Dataset S1. Information of metagenome-assembled genomes. [file 40168_2022_1333_MOESM4_ESM.xlsx]

## Sheet: A
Dataset S1A. Information on the quality of metagenomic assembled genomes.
Medium	Index	Completeness (%)	Contamination (%)	GC	N50 (bp)	Contigs	Scaffolds	Size (bp)
BHI	BHI1-bin1	99.33	0.883	0.384	92062	71	69	3825952
BHI	BHI1-bin2	99.63	0.275	0.348	57190	195	183	6302304
BHI	BHI1-bin3	100	0.182	0.388	155342	79	74	3926742
BHI	BHI1-bin4	96.68	0	0.321	72082	72	69	2262762
BHI	BHI1-bin5	98.01	0.331	0.375	681402	26	25	4518253
BHI	BHI2-bin1	99.33	0.883	0.385	92202	86	83	3828898
BHI	BHI2-bin3	97.59	0.331	0.375	454703	33	21	4575272
BHI	BHI2-bin4	100	0.182	0.388	155342	75	69	3925221
BHI	BHI2-bin5	98.94	0.108	0.326	135446	34	28	2697554
BHI	BHI2-bin7	72.67	10.71	0.354	47647	326	302	4013083
BHI	BHI2-bin8	81.2	7.512	0.613	4881	714	655	2207312
BHI	BHI3-bin1	56.5	15.62	0.55	1478	1508	1505	2717298
BHI	BHI3-bin2	66.93	17.05	0.359	1877	1182	1180	2542912
BHI	BHI3-bin3	99.07	0.308	0.349	89570	99	89	5585912
GUT	GUT-bin1	94.07	1.832	0.312	25634	84	63	1409374
GUT	GUT-bin10	96.63	0.529	0.377	32704	100	95	1816425
GUT	GUT-bin11	97.12	0	0.401	33689	73	38	1512989
GUT	GUT-bin12	99.78	0	0.456	68125	91	88	2391910
GUT	GUT-bin13	65.51	0	0.345	14755	208	202	1739028
GUT	GUT-bin14	96.79	0.106	0.419	18486	178	98	2129033
GUT	GUT-bin15	86.04	1.439	0.609	15804	136	90	1466907
GUT	GUT-bin16	78.96	2.077	0.371	12218	122	93	1084672
GUT	GUT-bin17	65.8	2.35	0.433	3062	602	544	1648834
GUT	GUT-bin18	55.51	14.73	0.349	3472	1560	1502	3912801
GUT	GUT-bin2	62.95	3.334	0.613	14685	205	189	1345222
GUT	GUT-bin3	96.13	1.553	0.338	38749	107	81	2275088
GUT	GUT-bin4	95.65	0.777	0.386	21633	164	157	1994791
GUT	GUT-bin5	55.32	3.448	0.341	5284	428	363	1979288
GUT	GUT-bin6	94.33	0	0.424	16823	236	215	2167121
GUT	GUT-bin7	55.95	17.92	0.373	45331	54	46	914025
GUT	GUT-bin8	97.73	0.571	0.374	19947	102	73	1257478
GUT	GUT-bin9	97.55	0	0.297	20119	170	167	2152806
MRS	MRS1-bin1	92.75	0	0.37	20286	56	47	1360665
MRS	MRS1-bin10	75.86	12.93	0.349	19121	133	119	1948345
MRS	MRS1-bin11	78.1	0.746	0.533	4191	332	315	1448528
MRS	MRS1-bin12	99.56	0	0.455	123214	446	395	2515859
MRS	MRS1-bin2	99.81	0.123	0.464	1025284	9	7	3927130
MRS	MRS1-bin3	80.05	21.34	0.367	12148	197	171	1706850
MRS	MRS1-bin4	99	0.746	0.378	52412	62	26	1897488
MRS	MRS1-bin5	95.89	0.992	0.317	14512	315	270	2548147
MRS	MRS1-bin6	88.41	1.488	0.379	29541	90	65	1864426
MRS	MRS1-bin7	74.55	1.562	0.372	5218	236	216	978645
MRS	MRS1-bin8	98.95	0.142	0.401	89356	51	48	1523064
MRS	MRS1-bin9	98.8	0	0.599	102517	34	17	1878387
MRS	MRS2-bin1	98	0.746	0.376	113863	43	25	1905770
MRS	MRS2-bin10	94.85	0	0.373	19316	106	56	1227059
MRS	MRS2-bin11	62.38	1.328	0.366	5030	157	144	570040
MRS	MRS2-bin12	92.64	3.149	0.369	20633	125	113	1582999
MRS	MRS2-bin13	86.79	3.684	0.39	4631	920	810	3235594
MRS	MRS2-bin14	98.95	0.698	0.398	64425	70	67	1655080
MRS	MRS2-bin15	56.03	0	0.371	7099	159	140	916868
MRS	MRS2-bin2	93.39	0.937	0.345	38539	61	46	1192727
MRS	MRS2-bin3	59.65	2.068	0.379	37740	44	35	801662
MRS	MRS2-bin4	100	0	0.455	363891	36	34	2527985
MRS	MRS2-bin5	54.26	12.06	0.553	2374	1540	1350	3328330
MRS	MRS2-bin6	99.16	0.552	0.466	37139	194	172	3789254
MRS	MRS2-bin7	98.8	0	0.598	114182	34	15	1917721
MRS	MRS2-bin8	77.74	3.09	0.373	6466	753	704	3749570
MRS	MRS2-bin9	72.11	0.74	0.318	7214	352	299	1962423
MRS	MRS3-bin1	80.73	0.675	0.368	10059	231	212	1464079
MRS	MRS3-bin2	92.66	0.513	0.598	8858	333	272	1842993
MRS	MRS3-bin3	73.35	5.871	0.62	3542	599	560	1650836
MRS	MRS3-bin4	53.53	19.17	0.39	2880	463	378	1161133

## Sheet: B
Dataset S1B Information on the classification annoation of metagenomic assembled genomes.
Medium	Index	Classification	Fastani_reference	Fastani_taxonomy	Fastani_ani	Closest_placement_reference	Closest_placement_taxonomy	Closest_placement_ani	pplacer_taxonomy	Other_related_references(genome_id,species_name,radius,ANI,AF)	Classification_method
BHI	BHI3-bin1	d__Bacteria;p__Actinobacteriota;c__Actinomycetia;o__Actinomycetales;f__Bifidobacteriaceae;g__Bifidobacterium;s__	N/A	N/A	N/A	GCF_000499285.1	d__Bacteria;p__Actinobacteriota;c__Actinomycetia;o__Actinomycetales;f__Bifidobacteriaceae;g__Bifidobacterium;s__Bifidobacterium sp000499285	93.24	d__Bacteria;p__Actinobacteriota;c__Actinomycetia;o__Actinomycetales;f__Bifidobacteriaceae;g__Bifidobacterium;s__	GCF_000967265.1, s__Bifidobacterium asteroides_A, 95.0, 92.77, 0.45; GCF_003202715.1, s__Bifidobacterium asteroides_E, 95.0, 91.51, 0.48; GCF_000967185.1, s__Bifidobacterium asteroides_B, 95.0, 91.45, 0.46; GCF_002715865.1, s__Bifidobacterium asteroides, 95.0, 90.9, 0.4; GCF_000499185.1, s__Bifidobacterium sp000499185, 95.0, 90.67, 0.51; GCF_003202755.1, s__Bifidobacterium asteroides_F, 95.0, 89.…	taxonomic classification defined by topology and ANI
GUT	GUT-bin2	d__Bacteria;p__Actinobacteriota;c__Actinomycetia;o__Actinomycetales;f__Bifidobacteriaceae;g__Bifidobacterium;s__	N/A	N/A	N/A	N/A	N/A	N/A	d__Bacteria;p__Actinobacteriota;c__Actinomycetia;o__Actinomycetales;f__Bifidobacteriaceae;g__Bifidobacterium;s__	GCF_000499285.1, s__Bifidobacterium sp000499285, 95.0, 92.47, 0.87; GCF_000967265.1, s__Bifidobacterium asteroides_A, 95.0, 92.11, 0.86; GCF_000499185.1, s__Bifidobacterium sp000499185, 95.0, 91.9, 0.79; GCF_000967185.1, s__Bifidobacterium asteroides_B, 95.0, 91.87, 0.79; GCF_003202695.1, s__Bifidobacterium asteroides_G, 95.0, 91.28, 0.84; GCF_003202715.1, s__Bifidobacterium asteroides_E, 95.0, 9…	taxonomic classification defined by topology and ANI
GUT	GUT-bin15	d__Bacteria;p__Actinobacteriota;c__Actinomycetia;o__Actinomycetales;f__Bifidobacteriaceae;g__Bifidobacterium;s__Bifidobacterium indicum	GCF_000706765.1	d__Bacteria;p__Actinobacteriota;c__Actinomycetia;o__Actinomycetales;f__Bifidobacteriaceae;g__Bifidobacterium;s__Bifidobacterium indicum	98.33	GCF_000706765.1	d__Bacteria;p__Actinobacteriota;c__Actinomycetia;o__Actinomycetales;f__Bifidobacteriaceae;g__Bifidobacterium;s__Bifidobacterium indicum	98.33	d__Bacteria;p__Actinobacteriota;c__Actinomycetia;o__Actinomycetales;f__Bifidobacteriaceae;g__Bifidobacterium;s__	GCF_003202715.1, s__Bifidobacterium asteroides_E, 95.0, 80.68, 0.57; GCF_000967265.1, s__Bifidobacterium asteroides_A, 95.0, 80.61, 0.61; GCF_000499185.1, s__Bifidobacterium sp000499185, 95.0, 80.56, 0.63; GCF_000967185.1, s__Bifidobacterium asteroides_B, 95.0, 80.52, 0.63; GCF_000499285.1, s__Bifidobacterium sp000499285, 95.0, 80.5, 0.61; GCF_002715865.1, s__Bifidobacterium asteroides, 95.0, 80.…	taxonomic classification defined by topology and ANI
BHI	BHI2-bin8	d__Bacteria;p__Actinobacteriota;c__Actinomycetia;o__Actinomycetales;f__Bifidobacteriaceae;g__Bifidobacterium;s__Bifidobacterium sp000499285	GCF_000499285.1	d__Bacteria;p__Actinobacteriota;c__Actinomycetia;o__Actinomycetales;f__Bifidobacteriaceae;g__Bifidobacterium;s__Bifidobacterium sp000499285	96.18	GCF_000967265.1	d__Bacteria;p__Actinobacteriota;c__Actinomycetia;o__Actinomycetales;f__Bifidobacteriaceae;g__Bifidobacterium;s__Bifidobacterium asteroides_A	95.54	d__Bacteria;p__Actinobacteriota;c__Actinomycetia;o__Actinomycetales;f__Bifidobacteriaceae;g__Bifidobacterium;s__	GCF_000967185.1, s__Bifidobacterium asteroides_B, 95.0, 92.68, 0.77; GCF_002715865.1, s__Bifidobacterium asteroides, 95.0, 92.42, 0.77; GCF_000499185.1, s__Bifidobacterium sp000499185, 95.0, 92.26, 0.76; GCF_003202755.1, s__Bifidobacterium asteroides_F, 95.0, 91.8, 0.75; GCF_003202715.1, s__Bifidobacterium asteroides_E, 95.0, 91.55, 0.79; GCF_003202695.1, s__Bifidobacterium asteroides_G, 95.0, 89…	ANI
MRS	MRS3-bin3	d__Bacteria;p__Actinobacteriota;c__Actinomycetia;o__Actinomycetales;f__Bifidobacteriaceae;g__Bifidobacterium;s__Bifidobacterium sp000499285	GCF_000499285.1	d__Bacteria;p__Actinobacteriota;c__Actinomycetia;o__Actinomycetales;f__Bifidobacteriaceae;g__Bifidobacterium;s__Bifidobacterium sp000499285	95.78	N/A	N/A	N/A	d__Bacteria;p__Actinobacteriota;c__Actinomycetia;o__Actinomycetales;f__Bifidobacteriaceae;g__Bifidobacterium;s__	GCF_000499285.1, s__Bifidobacterium sp000499285, 95.0, 95.78, 0.89; GCF_000967265.1, s__Bifidobacterium asteroides_A, 95.0, 94.75, 0.9; GCF_000499185.1, s__Bifidobacterium sp000499185, 95.0, 93.33, 0.87; GCF_000967185.1, s__Bifidobacterium asteroides_B, 95.0, 93.32, 0.85; GCF_003202715.1, s__Bifidobacterium asteroides_E, 95.0, 93.28, 0.92; GCF_002715865.1, s__Bifidobacterium asteroides, 95.0, 92.…	ANI
GUT	GUT-bin9	d__Bacteria;p__Bacteroidota;c__Bacteroidia;o__Flavobacteriales;f__Weeksellaceae;g__Apibacter;s__	N/A	N/A	N/A	N/A	N/A	N/A	d__Bacteria;p__Bacteroidota;c__Bacteroidia;o__Flavobacteriales;f__Weeksellaceae;g__Apibacter;s__	GCF_002964915.1, s__Apibacter sp002964915, 95.0, 81.19, 0.74; GCF_001418685.1, s__Apibacter mensalis, 95.0, 81.15, 0.76; GCF_002964975.1, s__Apibacter adventoris, 95.0, 77.52, 0.35; GCF_004014855.1, s__Apibacter sp004014855, 95.0, 77.14, 0.33	taxonomic classification defined by topology and ANI
MRS	MRS1-bin2	d__Bacteria;p__Firmicutes;c__Bacilli;o__Bacillales;f__Bacillaceae;g__Bacillus;s__Bacillus velezensis	GCF_001461825.1	d__Bacteria;p__Firmicutes;c__Bacilli;o__Bacillales;f__Bacillaceae;g__Bacillus;s__Bacillus velezensis	97.56	GCF_001461825.1	d__Bacteria;p__Firmicutes;c__Bacilli;o__Bacillales;f__Bacillaceae;g__Bacillus;s__Bacillus velezensis	97.56	d__Bacteria;p__Firmicutes;c__Bacilli;o__Bacillales;f__Bacillaceae;g__Bacillus;s__	GCF_000262045.1, s__Bacillus siamensis, 95.0, 94.3, 0.93; GCF_000196735.1, s__Bacillus amyloliquefaciens, 95.0, 93.74, 0.89; GCF_001584325.1, s__Bacillus nakamurai, 95.0, 86.67, 0.85; GCF_000507145.1, s__Bacillus tequilensis, 95.0, 81.28, 0.52; GCF_001939535.1, s__Bacillus licheniformis_A, 95.0, 81.12, 0.53; GCF_001517105.1, s__Bacillus halotolerans, 95.47, 81.01, 0.54; GCA_000332645.1, s__Bacill…	taxonomic classification defined by topology and ANI
MRS	MRS2-bin6	d__Bacteria;p__Firmicutes;c__Bacilli;o__Bacillales;f__Bacillaceae;g__Bacillus;s__Bacillus velezensis	GCF_001461825.1	d__Bacteria;p__Firmicutes;c__Bacilli;o__Bacillales;f__Bacillaceae;g__Bacillus;s__Bacillus velezensis	97.53	GCF_001461825.1	d__Bacteria;p__Firmicutes;c__Bacilli;o__Bacillales;f__Bacillaceae;g__Bacillus;s__Bacillus velezensis	97.53	d__Bacteria;p__Firmicutes;c__Bacilli;o__Bacillales;f__Bacillaceae;g__Bacillus;s__	GCF_000262045.1, s__Bacillus siamensis, 95.0, 94.32, 0.92; GCF_000196735.1, s__Bacillus amyloliquefaciens, 95.0, 93.79, 0.91; GCF_001584325.1, s__Bacillus nakamurai, 95.0, 86.63, 0.82; GCF_000507145.1, s__Bacillus tequilensis, 95.0, 81.2, 0.52; GCF_001939535.1, s__Bacillus licheniformis_A, 95.0, 81.06, 0.55; GCA_000332645.1, s__Bacillus inaquosorum, 95.0, 80.98, 0.55; GCF_001517105.1, s__Bacillus…	taxonomic classification defined by topology and ANI
BHI	BHI3-bin3	d__Bacteria;p__Firmicutes;c__Bacilli;o__Bacillales;f__Bacillaceae_G;g__Bacillus_A;s__Bacillus_A cereus	GCF_000007825.1	d__Bacteria;p__Firmicutes;c__Bacilli;o__Bacillales;f__Bacillaceae_G;g__Bacillus_A;s__Bacillus_A cereus	98.88	GCF_000007825.1	d__Bacteria;p__Firmicutes;c__Bacilli;o__Bacillales;f__Bacillaceae_G;g__Bacillus_A;s__Bacillus_A cereus	98.88	d__Bacteria;p__Firmicutes;c__Bacilli;o__Bacillales;f__Bacillaceae_G;g__Bacillus_A;s__	GCF_006384875.1, s__Bacillus_A bombysepticus, 97.05, 97.08, 0.86; GCF_002200015.1, s__Bacillus_A cereus_AZ, 96.96, 96.83, 0.86; GCA_002243685.1, s__Bacillus_A thuringiensis, 96.69, 96.56, 0.88; GCF_001595725.1, s__Bacillus_A thuringiensis_K, 96.51, 96.41, 0.87; GCF_000021305.1, s__Bacillus_A thuringiensis_S, 96.43, 96.04, 0.85; GCF_002567495.1, s__Bacillus_A cereus_AQ, 95.0, 94.28, 0.83; GCF_0018…	taxonomic classification defined by topology and ANI
BHI	BHI1-bin2	d__Bacteria;p__Firmicutes;c__Bacilli;o__Bacillales;f__Bacillaceae_G;g__Bacillus_A;s__Bacillus_A thuringiensis_S	GCF_000021305.1	d__Bacteria;p__Firmicutes;c__Bacilli;o__Bacillales;f__Bacillaceae_G;g__Bacillus_A;s__Bacillus_A thuringiensis_S	98.85	GCF_000021305.1	d__Bacteria;p__Firmicutes;c__Bacilli;o__Bacillales;f__Bacillaceae_G;g__Bacillus_A;s__Bacillus_A thuringiensis_S	98.85	d__Bacteria;p__Firmicutes;c__Bacilli;o__Bacillales;f__Bacillaceae_G;g__Bacillus_A;s__	GCF_000007825.1, s__Bacillus_A cereus, 97.05, 96.03, 0.85; GCA_002243685.1, s__Bacillus_A thuringiensis, 96.69, 95.94, 0.82; GCF_006384875.1, s__Bacillus_A bombysepticus, 97.05, 95.68, 0.79; GCF_002200015.1, s__Bacillus_A cereus_AZ, 96.96, 95.65, 0.84; GCF_001595725.1, s__Bacillus_A thuringiensis_K, 96.51, 95.5, 0.81; GCF_002567495.1, s__Bacillus_A cereus_AQ, 95.0, 94.26, 0.81; GCF_001455345.1, s…	taxonomic classification defined by topology and ANI
BHI	BHI2-bin7	d__Bacteria;p__Firmicutes;c__Bacilli;o__Bacillales;f__Bacillaceae_G;g__Bacillus_A;s__Bacillus_A wiedmannii	GCF_001583695.1	d__Bacteria;p__Firmicutes;c__Bacilli;o__Bacillales;f__Bacillaceae_G;g__Bacillus_A;s__Bacillus_A wiedmannii	98.79	GCF_001583695.1	d__Bacteria;p__Firmicutes;c__Bacilli;o__Bacillales;f__Bacillaceae_G;g__Bacillus_A;s__Bacillus_A wiedmannii	98.79	d__Bacteria;p__Firmicutes;c__Bacilli;o__Bacillales;f__Bacillaceae_G;g__Bacillus_A;s__	GCF_900094905.1, s__Bacillus_A cereus_AG, 95.0, 94.85, 0.87; GCF_001884045.1, s__Bacillus_A mobilis, 95.0, 94.77, 0.85; GCF_001455345.1, s__Bacillus_A thuringiensis_N, 95.0, 93.98, 0.87; GCF_001884185.1, s__Bacillus_A albus, 95.0, 93.98, 0.85; GCF_002571225.1, s__Bacillus_A sp002571225, 95.0, 93.78, 0.82; GCF_001884035.1, s__Bacillus_A tropicus, 95.37, 93.74, 0.85; GCF_002746455.1, s__Bacillus_A …	taxonomic classification defined by topology and ANI
BHI	BHI1-bin5	d__Bacteria;p__Firmicutes;c__Bacilli;o__Bacillales;f__Planococcaceae;g__Lysinibacillus;s__Lysinibacillus fusiformis	GCF_003049525.1	d__Bacteria;p__Firmicutes;c__Bacilli;o__Bacillales;f__Planococcaceae;g__Lysinibacillus;s__Lysinibacillus fusiformis	97.1	GCF_003049525.1	d__Bacteria;p__Firmicutes;c__Bacilli;o__Bacillales;f__Planococcaceae;g__Lysinibacillus;s__Lysinibacillus fusiformis	97.1	d__Bacteria;p__Firmicutes;c__Bacilli;o__Bacillales;f__Planococcaceae;g__Lysinibacillus;s__	GCF_001629735.1, s__Lysinibacillus sphaericus_A, 95.0, 92.86, 0.89; GCF_001308875.1, s__Lysinibacillus sp001308875, 95.0, 89.38, 0.87; GCF_002845985.1, s__Lysinibacillus fusiformis_D, 95.0, 85.46, 0.79; GCF_000772935.1, s__Lysinibacillus boronitolerans, 95.0, 84.9, 0.75; GCF_000313955.2, s__Lysinibacillus fusiformis_C, 95.0, 84.74, 0.76; GCF_001281525.1, s__Lysinibacillus macroides, 95.0, 83.06, …	taxonomic classification defined by topology and ANI
BHI	BHI2-bin3	d__Bacteria;p__Firmicutes;c__Bacilli;o__Bacillales;f__Planococcaceae;g__Lysinibacillus;s__Lysinibacillus fusiformis	GCF_003049525.1	d__Bacteria;p__Firmicutes;c__Bacilli;o__Bacillales;f__Planococcaceae;g__Lysinibacillus;s__Lysinibacillus fusiformis	97.09	GCF_003049525.1	d__Bacteria;p__Firmicutes;c__Bacilli;o__Bacillales;f__Planococcaceae;g__Lysinibacillus;s__Lysinibacillus fusiformis	97.09	d__Bacteria;p__Firmicutes;c__Bacilli;o__Bacillales;f__Planococcaceae;g__Lysinibacillus;s__	GCF_001629735.1, s__Lysinibacillus sphaericus_A, 95.0, 92.87, 0.88; GCF_001308875.1, s__Lysinibacillus sp001308875, 95.0, 89.46, 0.85; GCF_002845985.1, s__Lysinibacillus fusiformis_D, 95.0, 85.4, 0.78; GCF_000772935.1, s__Lysinibacillus boronitolerans, 95.0, 84.87, 0.76; GCF_000313955.2, s__Lysinibacillus fusiformis_C, 95.0, 84.69, 0.75; GCF_001281525.1, s__Lysinibacillus macroides, 95.0, 83.03, …	taxonomic classification defined by topology and ANI
MRS	MRS2-bin8	d__Bacteria;p__Firmicutes;c__Bacilli;o__Bacillales;f__Planococcaceae;g__Lysinibacillus;s__Lysinibacillus fusiformis	GCF_003049525.1	d__Bacteria;p__Firmicutes;c__Bacilli;o__Bacillales;f__Planococcaceae;g__Lysinibacillus;s__Lysinibacillus fusiformis	96.97	GCF_003049525.1	d__Bacteria;p__Firmicutes;c__Bacilli;o__Bacillales;f__Planococcaceae;g__Lysinibacillus;s__Lysinibacillus fusiformis	96.97	d__Bacteria;p__Firmicutes;c__Bacilli;o__Bacillales;f__Planococcaceae;g__Lysinibacillus;s__	GCF_001629735.1, s__Lysinibacillus sphaericus_A, 95.0, 92.66, 0.9; GCF_001308875.1, s__Lysinibacillus sp001308875, 95.0, 89.36, 0.88; GCF_002845985.1, s__Lysinibacillus fusiformis_D, 95.0, 85.3, 0.81; GCF_000772935.1, s__Lysinibacillus boronitolerans, 95.0, 84.8, 0.77; GCF_000313955.2, s__Lysinibacillus fusiformis_C, 95.0, 84.53, 0.77; GCF_001281525.1, s__Lysinibacillus macroides, 95.0, 82.89, 0.…	taxonomic classification defined by topology and ANI
BHI	BHI1-bin1	d__Bacteria;p__Firmicutes;c__Bacilli;o__Bacillales;f__Planococcaceae;g__Metasolibacillus;s__	N/A	N/A	N/A	GCF_003049505.1	d__Bacteria;p__Firmicutes;c__Bacilli;o__Bacillales;f__Planococcaceae;g__Metasolibacillus;s__Metasolibacillus meyeri	84.81	d__Bacteria;p__Firmicutes;c__Bacilli;o__Bacillales;f__Planococcaceae;g__Metasolibacillus;s__	GCF_000612805.1, s__Metasolibacillus ndiopicus, 95.0, 83.09, 0.7; GCF_003049645.1, s__Metasolibacillus fluoroglycofenilyticus, 95.0, 82.52, 0.68; GCA_002360295.1, s__Metasolibacillus sp002360295, 95.0, 78.66, 0.31	taxonomic classification defined by topology and ANI
BHI	BHI2-bin1	d__Bacteria;p__Firmicutes;c__Bacilli;o__Bacillales;f__Planococcaceae;g__Metasolibacillus;s__	N/A	N/A	N/A	GCF_003049505.1	d__Bacteria;p__Firmicutes;c__Bacilli;o__Bacillales;f__Planococcaceae;g__Metasolibacillus;s__Metasolibacillus meyeri	84.82	d__Bacteria;p__Firmicutes;c__Bacilli;o__Bacillales;f__Planococcaceae;g__Metasolibacillus;s__	GCF_000612805.1, s__Metasolibacillus ndiopicus, 95.0, 83.14, 0.7; GCF_003049645.1, s__Metasolibacillus fluoroglycofenilyticus, 95.0, 82.64, 0.67; GCA_002360295.1, s__Metasolibacillus sp002360295, 95.0, 78.48, 0.31	taxonomic classification defined by topology and ANI
GUT	GUT-bin1	d__Bacteria;p__Firmicutes;c__Bacilli;o__Lactobacillales;f__Lactobacillaceae;g__;s__	N/A	N/A	N/A	N/A	N/A	N/A	d__Bacteria;p__Firmicutes;c__Bacilli;o__Lactobacillales;f__Lactobacillaceae;g__;s__	N/A	taxonomic classification fully defined by topology
MRS	MRS1-bin11	d__Bacteria;p__Firmicutes;c__Bacilli;o__Lactobacillales;f__Lactobacillaceae;g__Apilactobacillus;s__	N/A	N/A	N/A	GCF_001281175.1	d__Bacteria;p__Firmicutes;c__Bacilli;o__Lactobacillales;f__Lactobacillaceae;g__Apilactobacillus;s__Apilactobacillus apinorum	92.3	d__Bacteria;p__Firmicutes;c__Bacilli;o__Lactobacillales;f__Lactobacillaceae;g__Apilactobacillus;s__	GCF_005930915.1, s__Apilactobacillus kunkeei_D, 95.0, 85.98, 0.62; GCF_001949975.1, s__Apilactobacillus kunkeei_A, 95.0, 85.55, 0.64; GCF_001308195.1, s__Apilactobacillus kunkeei_C, 95.0, 85.27, 0.65; GCF_001281265.1, s__Apilactobacillus kunkeei, 95.0, 85.03, 0.62; GCF_005930975.1, s__Apilactobacillus kunkeei_E, 95.0, 84.29, 0.61; GCF_001308205.1, s__Apilactobacillus kunkeei_B, 95.0, 83.84, 0.63;…	taxonomic classification defined by topology and ANI
MRS	MRS2-bin2	d__Bacteria;p__Firmicutes;c__Bacilli;o__Lactobacillales;f__Lactobacillaceae;g__Apilactobacillus;s__	N/A	N/A	N/A	GCF_001281175.1	d__Bacteria;p__Firmicutes;c__Bacilli;o__Lactobacillales;f__Lactobacillaceae;g__Apilactobacillus;s__Apilactobacillus apinorum	93.06	d__Bacteria;p__Firmicutes;c__Bacilli;o__Lactobacillales;f__Lactobacillaceae;g__Apilactobacillus;s__	GCF_001949975.1, s__Apilactobacillus kunkeei_A, 95.0, 82.82, 0.74; GCF_001308205.1, s__Apilactobacillus kunkeei_B, 95.0, 82.8, 0.73; GCF_001308195.1, s__Apilactobacillus kunkeei_C, 95.0, 82.76, 0.75; GCF_005930915.1, s__Apilactobacillus kunkeei_D, 95.0, 82.69, 0.78; GCF_001281265.1, s__Apilactobacillus kunkeei, 95.0, 82.67, 0.73; GCF_005930975.1, s__Apilactobacillus kunkeei_E, 95.0, 82.6, 0.75; G…	taxonomic classification defined by topology and ANI
MRS	MRS1-bin7	d__Bacteria;p__Firmicutes;c__Bacilli;o__Lactobacillales;f__Lactobacillaceae;g__Apilactobacillus;s__Apilactobacillus kunkeei_A	GCF_001949975.1	d__Bacteria;p__Firmicutes;c__Bacilli;o__Lactobacillales;f__Lactobacillaceae;g__Apilactobacillus;s__Apilactobacillus kunkeei_A	96.83	GCF_001949975.1	d__Bacteria;p__Firmicutes;c__Bacilli;o__Lactobacillales;f__Lactobacillaceae;g__Apilactobacillus;s__Apilactobacillus kunkeei_A	96.83	d__Bacteria;p__Firmicutes;c__Bacilli;o__Lactobacillales;f__Lactobacillaceae;g__Apilactobacillus;s__	GCF_001281265.1, s__Apilactobacillus kunkeei, 95.0, 96.81, 0.97; GCF_001308195.1, s__Apilactobacillus kunkeei_C, 95.0, 96.4, 0.94; GCF_005930915.1, s__Apilactobacillus kunkeei_D, 95.0, 95.76, 0.91; GCF_005930975.1, s__Apilactobacillus kunkeei_E, 95.0, 94.0, 0.89; GCF_001308205.1, s__Apilactobacillus kunkeei_B, 95.0, 93.37, 0.93; GCF_001281175.1, s__Apilactobacillus apinorum, 95.0, 84.09, 0.72; GC…	taxonomic classification defined by topology and ANI
MRS	MRS2-bin11	d__Bacteria;p__Firmicutes;c__Bacilli;o__Lactobacillales;f__Lactobacillaceae;g__Apilactobacillus;s__Apilactobacillus kunkeei_A	GCF_001949975.1	d__Bacteria;p__Firmicutes;c__Bacilli;o__Lactobacillales;f__Lactobacillaceae;g__Apilactobacillus;s__Apilactobacillus kunkeei_A	97.23	GCF_001308195.1	d__Bacteria;p__Firmicutes;c__Bacilli;o__Lactobacillales;f__Lactobacillaceae;g__Apilactobacillus;s__Apilactobacillus kunkeei_C	97.2	d__Bacteria;p__Firmicutes;c__Bacilli;o__Lactobacillales;f__Lactobacillaceae;g__Apilactobacillus;s__	GCF_001281265.1, s__Apilactobacillus kunkeei, 95.0, 96.56, 0.99; GCF_005930915.1, s__Apilactobacillus kunkeei_D, 95.0, 96.21, 0.97; GCF_005930975.1, s__Apilactobacillus kunkeei_E, 95.0, 94.54, 0.99; GCF_001308205.1, s__Apilactobacillus kunkeei_B, 95.0, 94.37, 0.97; GCF_001281175.1, s__Apilactobacillus apinorum, 95.0, 84.22, 0.9; GCF_003627035.1, s__Apilactobacillus sp003627035, 95.0, 81.99, 0.74;…	ANI
MRS	MRS3-bin4	d__Bacteria;p__Firmicutes;c__Bacilli;o__Lactobacillales;f__Lactobacillaceae;g__Bombilactobacillus;s__	N/A	N/A	N/A	GCF_000967245.1	d__Bacteria;p__Firmicutes;c__Bacilli;o__Lactobacillales;f__Lactobacillaceae;g__Bombilactobacillus;s__Bombilactobacillus mellis	95.89	d__Bacteria;p__Firmicutes;c__Bacilli;o__Lactobacillales;f__Lactobacillaceae;g__Bombilactobacillus;s__	GCF_003522965.1, s__Bombilactobacillus bombi, 95.0, 79.67, 0.15; GCF_000970795.1, s__Bombilactobacillus mellifer, 95.0, 77.36, 0.08	taxonomic classification defined by topology and ANI
GUT	GUT-bin11	d__Bacteria;p__Firmicutes;c__Bacilli;o__Lactobacillales;f__Lactobacillaceae;g__Bombilactobacillus;s__Bombilactobacillus mellifer	GCF_000970795.1	d__Bacteria;p__Firmicutes;c__Bacilli;o__Lactobacillales;f__Lactobacillaceae;g__Bombilactobacillus;s__Bombilactobacillus mellifer	98.75	GCF_000970795.1	d__Bacteria;p__Firmicutes;c__Bacilli;o__Lactobacillales;f__Lactobacillaceae;g__Bombilactobacillus;s__Bombilactobacillus mellifer	98.75	d__Bacteria;p__Firmicutes;c__Bacilli;o__Lactobacillales;f__Lactobacillaceae;g__Bombilactobacillus;s__	GCF_000967245.1, s__Bombilactobacillus mellis, 95.0, 76.89, 0.2; GCF_003522965.1, s__Bombilactobacillus bombi, 95.0, 76.75, 0.18	taxonomic classification defined by topology and ANI
MRS	MRS1-bin8	d__Bacteria;p__Firmicutes;c__Bacilli;o__Lactobacillales;f__Lactobacillaceae;g__Bombilactobacillus;s__Bombilactobacillus mellifer	GCF_000970795.1	d__Bacteria;p__Firmicutes;c__Bacilli;o__Lactobacillales;f__Lactobacillaceae;g__Bombilactobacillus;s__Bombilactobacillus mellifer	98.55	GCF_000970795.1	d__Bacteria;p__Firmicutes;c__Bacilli;o__Lactobacillales;f__Lactobacillaceae;g__Bombilactobacillus;s__Bombilactobacillus mellifer	98.55	d__Bacteria;p__Firmicutes;c__Bacilli;o__Lactobacillales;f__Lactobacillaceae;g__Bombilactobacillus;s__	GCF_000967245.1, s__Bombilactobacillus mellis, 95.0, 77.51, 0.22; GCF_003522965.1, s__Bombilactobacillus bombi, 95.0, 76.79, 0.17	taxonomic classification defined by topology and ANI
MRS	MRS2-bin14	d__Bacteria;p__Firmicutes;c__Bacilli;o__Lactobacillales;f__Lactobacillaceae;g__Bombilactobacillus;s__Bombilactobacillus mellifer	GCF_000970795.1	d__Bacteria;p__Firmicutes;c__Bacilli;o__Lactobacillales;f__Lactobacillaceae;g__Bombilactobacillus;s__Bombilactobacillus mellifer	98.61	GCF_000970795.1	d__Bacteria;p__Firmicutes;c__Bacilli;o__Lactobacillales;f__Lactobacillaceae;g__Bombilactobacillus;s__Bombilactobacillus mellifer	98.61	d__Bacteria;p__Firmicutes;c__Bacilli;o__Lactobacillales;f__Lactobacillaceae;g__Bombilactobacillus;s__	GCF_000967245.1, s__Bombilactobacillus mellis, 95.0, 78.73, 0.21; GCF_003522965.1, s__Bombilactobacillus bombi, 95.0, 76.92, 0.18	taxonomic classification defined by topology and ANI
GUT	GUT-bin8	d__Bacteria;p__Firmicutes;c__Bacilli;o__Lactobacillales;f__Lactobacillaceae;g__Bombilactobacillus;s__Bombilactobacillus mellis	GCF_000967245.1	d__Bacteria;p__Firmicutes;c__Bacilli;o__Lactobacillales;f__Lactobacillaceae;g__Bombilactobacillus;s__Bombilactobacillus mellis	97.7	GCF_000967245.1	d__Bacteria;p__Firmicutes;c__Bacilli;o__Lactobacillales;f__Lactobacillaceae;g__Bombilactobacillus;s__Bombilactobacillus mellis	97.7	d__Bacteria;p__Firmicutes;c__Bacilli;o__Lactobacillales;f__Lactobacillaceae;g__Bombilactobacillus;s__	GCF_003522965.1, s__Bombilactobacillus bombi, 95.0, 78.63, 0.49; GCF_000970795.1, s__Bombilactobacillus mellifer, 95.0, 76.93, 0.21	taxonomic classification defined by topology and ANI
MRS	MRS1-bin10	d__Bacteria;p__Firmicutes;c__Bacilli;o__Lactobacillales;f__Lactobacillaceae;g__Bombilactobacillus;s__Bombilactobacillus mellis	GCF_000967245.1	d__Bacteria;p__Firmicutes;c__Bacilli;o__Lactobacillales;f__Lactobacillaceae;g__Bombilactobacillus;s__Bombilactobacillus mellis	97.22	GCF_000967245.1	d__Bacteria;p__Firmicutes;c__Bacilli;o__Lactobacillales;f__Lactobacillaceae;g__Bombilactobacillus;s__Bombilactobacillus mellis	97.22	d__Bacteria;p__Firmicutes;c__Bacilli;o__Lactobacillales;f__Lactobacillaceae;g__Bombilactobacillus;s__	GCF_000970795.1, s__Bombilactobacillus mellifer, 95.0, 80.23, 0.24; GCF_003522965.1, s__Bombilactobacillus bombi, 95.0, 78.3, 0.47	taxonomic classification defined by topology and ANI
MRS	MRS2-bin10	d__Bacteria;p__Firmicutes;c__Bacilli;o__Lactobacillales;f__Lactobacillaceae;g__Bombilactobacillus;s__Bombilactobacillus mellis	GCF_000967245.1	d__Bacteria;p__Firmicutes;c__Bacilli;o__Lactobacillales;f__Lactobacillaceae;g__Bombilactobacillus;s__Bombilactobacillus mellis	97.56	GCF_000967245.1	d__Bacteria;p__Firmicutes;c__Bacilli;o__Lactobacillales;f__Lactobacillaceae;g__Bombilactobacillus;s__Bombilactobacillus mellis	97.56	d__Bacteria;p__Firmicutes;c__Bacilli;o__Lactobacillales;f__Lactobacillaceae;g__Bombilactobacillus;s__	GCF_003522965.1, s__Bombilactobacillus bombi, 95.0, 78.62, 0.5; GCF_000970795.1, s__Bombilactobacillus mellifer, 95.0, 76.79, 0.21	taxonomic classification defined by topology and ANI
BHI	BHI3-bin2	d__Bacteria;p__Firmicutes;c__Bacilli;o__Lactobacillales;f__Lactobacillaceae;g__Lactobacillus;s__	N/A	N/A	N/A	GCF_000970775.1	d__Bacteria;p__Firmicutes;c__Bacilli;o__Lactobacillales;f__Lactobacillaceae;g__Lactobacillus;s__Lactobacillus melliventris	95.27	d__Bacteria;p__Firmicutes;c__Bacilli;o__Lactobacillales;f__Lactobacillaceae;g__Lactobacillus;s__	GCF_000970855.1, s__Lactobacillus helsingborgensis, 95.0, 90.46, 0.14; GCF_000970755.1, s__Lactobacillus kimbladii, 95.0, 85.18, 0.16; GCF_000967195.1, s__Lactobacillus kullabergensis, 95.0, 83.39, 0.15; GCF_000760615.1, s__Lactobacillus sp000760615, 95.0, 82.24, 0.11; GCF_002916935.1, s__Lactobacillus panisapium, 95.0, 80.63, 0.06; GCF_900112665.1, s__Lactobacillus bombicola, 95.0, 80.06, 0.06; …	taxonomic classification defined by topology and ANI
GUT	GUT-bin18	d__Bacteria;p__Firmicutes;c__Bacilli;o__Lactobacillales;f__Lactobacillaceae;g__Lactobacillus;s__	N/A	N/A	N/A	GCF_000970775.1	d__Bacteria;p__Firmicutes;c__Bacilli;o__Lactobacillales;f__Lactobacillaceae;g__Lactobacillus;s__Lactobacillus melliventris	88.36	d__Bacteria;p__Firmicutes;c__Bacilli;o__Lactobacillales;f__Lactobacillaceae;g__Lactobacillus;s__	GCF_000967195.1, s__Lactobacillus kullabergensis, 95.0, 87.99, 0.3; GCF_000760615.1, s__Lactobacillus sp000760615, 95.0, 87.75, 0.3; GCF_000970755.1, s__Lactobacillus kimbladii, 95.0, 87.17, 0.29; GCF_000970855.1, s__Lactobacillus helsingborgensis, 95.0, 85.37, 0.23; GCF_002837055.1, s__Lactobacillus apis, 95.0, 83.96, 0.21; GCF_002916935.1, s__Lactobacillus panisapium, 95.0, 80.43, 0.12; GCF_000…	taxonomic classification defined by topology and ANI
GUT	GUT-bin16	d__Bacteria;p__Firmicutes;c__Bacilli;o__Lactobacillales;f__Lactobacillaceae;g__Lactobacillus;s__Lactobacillus apis	GCF_002837055.1	d__Bacteria;p__Firmicutes;c__Bacilli;o__Lactobacillales;f__Lactobacillaceae;g__Lactobacillus;s__Lactobacillus apis	97.87	GCF_002837055.1	d__Bacteria;p__Firmicutes;c__Bacilli;o__Lactobacillales;f__Lactobacillaceae;g__Lactobacillus;s__Lactobacillus apis	97.87	d__Bacteria;p__Firmicutes;c__Bacilli;o__Lactobacillales;f__Lactobacillaceae;g__Lactobacillus;s__	GCF_002916935.1, s__Lactobacillus panisapium, 95.0, 79.7, 0.53; GCF_000970755.1, s__Lactobacillus kimbladii, 95.0, 79.53, 0.43; GCF_000967195.1, s__Lactobacillus kullabergensis, 95.0, 79.31, 0.39; GCF_000760615.1, s__Lactobacillus sp000760615, 95.0, 79.21, 0.44; GCF_000970775.1, s__Lactobacillus melliventris, 95.0, 79.04, 0.43; GCF_000970855.1, s__Lactobacillus helsingborgensis, 95.0, 79.0, 0.41;…	taxonomic classification defined by topology and ANI
MRS	MRS2-bin15	d__Bacteria;p__Firmicutes;c__Bacilli;o__Lactobacillales;f__Lactobacillaceae;g__Lactobacillus;s__Lactobacillus apis	GCF_002837055.1	d__Bacteria;p__Firmicutes;c__Bacilli;o__Lactobacillales;f__Lactobacillaceae;g__Lactobacillus;s__Lactobacillus apis	97.72	GCF_002837055.1	d__Bacteria;p__Firmicutes;c__Bacilli;o__Lactobacillales;f__Lactobacillaceae;g__Lactobacillus;s__Lactobacillus apis	97.72	d__Bacteria;p__Firmicutes;c__Bacilli;o__Lactobacillales;f__Lactobacillaceae;g__Lactobacillus;s__	GCF_002916935.1, s__Lactobacillus panisapium, 95.0, 79.02, 0.54; GCA_004556255.1, s__Lactobacillus delbrueckii_B, 95.0, 77.85, 0.01; GCF_000970755.1, s__Lactobacillus kimbladii, 95.0, 77.76, 0.35; GCF_900112665.1, s__Lactobacillus bombicola, 95.0, 77.68, 0.3; GCF_000178475.1, s__Lactobacillus amylolyticus, 95.0, 77.61, 0.17; GCF_001435325.1, s__Lactobacillus intestinalis, 95.0, 77.54, 0.2; GCF_00…	taxonomic classification defined by topology and ANI
MRS	MRS1-bin3	d__Bacteria;p__Firmicutes;c__Bacilli;o__Lactobacillales;f__Lactobacillaceae;g__Lactobacillus;s__Lactobacillus helsingborgensis	GCF_000970855.1	d__Bacteria;p__Firmicutes;c__Bacilli;o__Lactobacillales;f__Lactobacillaceae;g__Lactobacillus;s__Lactobacillus helsingborgensis	97.99	GCF_000970855.1	d__Bacteria;p__Firmicutes;c__Bacilli;o__Lactobacillales;f__Lactobacillaceae;g__Lactobacillus;s__Lactobacillus helsingborgensis	97.99	d__Bacteria;p__Firmicutes;c__Bacilli;o__Lactobacillales;f__Lactobacillaceae;g__Lactobacillus;s__	GCF_000970775.1, s__Lactobacillus melliventris, 95.0, 87.8, 0.6; GCF_000970755.1, s__Lactobacillus kimbladii, 95.0, 83.0, 0.6; GCF_000967195.1, s__Lactobacillus kullabergensis, 95.0, 82.87, 0.56; GCF_000760615.1, s__Lactobacillus sp000760615, 95.0, 82.8, 0.56; GCF_002916935.1, s__Lactobacillus panisapium, 95.0, 79.24, 0.35; GCF_002837055.1, s__Lactobacillus apis, 95.0, 78.72, 0.29; GCF_900112665.…	taxonomic classification defined by topology and ANI
MRS	MRS2-bin12	d__Bacteria;p__Firmicutes;c__Bacilli;o__Lactobacillales;f__Lactobacillaceae;g__Lactobacillus;s__Lactobacillus helsingborgensis	GCF_000970855.1	d__Bacteria;p__Firmicutes;c__Bacilli;o__Lactobacillales;f__Lactobacillaceae;g__Lactobacillus;s__Lactobacillus helsingborgensis	98.35	GCF_000970855.1	d__Bacteria;p__Firmicutes;c__Bacilli;o__Lactobacillales;f__Lactobacillaceae;g__Lactobacillus;s__Lactobacillus helsingborgensis	98.35	d__Bacteria;p__Firmicutes;c__Bacilli;o__Lactobacillales;f__Lactobacillaceae;g__Lactobacillus;s__	GCF_000970755.1, s__Lactobacillus kimbladii, 95.0, 83.39, 0.69; GCF_000970775.1, s__Lactobacillus melliventris, 95.0, 83.39, 0.64; GCF_000760615.1, s__Lactobacillus sp000760615, 95.0, 83.2, 0.65; GCF_000967195.1, s__Lactobacillus kullabergensis, 95.0, 83.19, 0.67; GCF_002916935.1, s__Lactobacillus panisapium, 95.0, 79.55, 0.38; GCF_002837055.1, s__Lactobacillus apis, 95.0, 79.3, 0.31; GCF_0014338…	taxonomic classification defined by topology and ANI
MRS	MRS3-bin1	d__Bacteria;p__Firmicutes;c__Bacilli;o__Lactobacillales;f__Lactobacillaceae;g__Lactobacillus;s__Lactobacillus helsingborgensis	GCF_000970855.1	d__Bacteria;p__Firmicutes;c__Bacilli;o__Lactobacillales;f__Lactobacillaceae;g__Lactobacillus;s__Lactobacillus helsingborgensis	98.45	GCF_000970855.1	d__Bacteria;p__Firmicutes;c__Bacilli;o__Lactobacillales;f__Lactobacillaceae;g__Lactobacillus;s__Lactobacillus helsingborgensis	98.45	d__Bacteria;p__Firmicutes;c__Bacilli;o__Lactobacillales;f__Lactobacillaceae;g__Lactobacillus;s__	GCF_000970775.1, s__Lactobacillus melliventris, 95.0, 82.86, 0.62; GCF_000970755.1, s__Lactobacillus kimbladii, 95.0, 82.55, 0.66; GCF_000967195.1, s__Lactobacillus kullabergensis, 95.0, 82.44, 0.66; GCF_000760615.1, s__Lactobacillus sp000760615, 95.0, 82.22, 0.66; GCF_002916935.1, s__Lactobacillus panisapium, 95.0, 78.57, 0.37; GCF_002837055.1, s__Lactobacillus apis, 95.0, 78.25, 0.31; GCF_90011…	taxonomic classification defined by topology and ANI
GUT	GUT-bin7	d__Bacteria;p__Firmicutes;c__Bacilli;o__Lactobacillales;f__Lactobacillaceae;g__Lactobacillus;s__Lactobacillus panisapium	GCF_002916935.1	d__Bacteria;p__Firmicutes;c__Bacilli;o__Lactobacillales;f__Lactobacillaceae;g__Lactobacillus;s__Lactobacillus panisapium	96.53	GCF_002916935.1	d__Bacteria;p__Firmicutes;c__Bacilli;o__Lactobacillales;f__Lactobacillaceae;g__Lactobacillus;s__Lactobacillus panisapium	96.53	d__Bacteria;p__Firmicutes;c__Bacilli;o__Lactobacillales;f__Lactobacillaceae;g__Lactobacillus;s__	GCF_000970855.1, s__Lactobacillus helsingborgensis, 95.0, 87.41, 0.47; GCF_000970755.1, s__Lactobacillus kimbladii, 95.0, 83.24, 0.43; GCF_000760615.1, s__Lactobacillus sp000760615, 95.0, 82.56, 0.46; GCF_000967195.1, s__Lactobacillus kullabergensis, 95.0, 82.29, 0.44; GCF_000970775.1, s__Lactobacillus melliventris, 95.0, 81.65, 0.46; GCF_002837055.1, s__Lactobacillus apis, 95.0, 80.29, 0.41; GCF…	taxonomic classification defined by topology and ANI
MRS	MRS1-bin6	d__Bacteria;p__Firmicutes;c__Bacilli;o__Lactobacillales;f__Lactobacillaceae;g__Lactobacillus;s__Lactobacillus panisapium	GCF_002916935.1	d__Bacteria;p__Firmicutes;c__Bacilli;o__Lactobacillales;f__Lactobacillaceae;g__Lactobacillus;s__Lactobacillus panisapium	97.76	GCF_002916935.1	d__Bacteria;p__Firmicutes;c__Bacilli;o__Lactobacillales;f__Lactobacillaceae;g__Lactobacillus;s__Lactobacillus panisapium	97.76	d__Bacteria;p__Firmicutes;c__Bacilli;o__Lactobacillales;f__Lactobacillaceae;g__Lactobacillus;s__	GCF_900112665.1, s__Lactobacillus bombicola, 95.0, 79.64, 0.36; GCF_002837055.1, s__Lactobacillus apis, 95.0, 79.46, 0.44; GCF_000970775.1, s__Lactobacillus melliventris, 95.0, 78.85, 0.37; GCF_003692965.1, s__Lactobacillus sp003692965, 95.0, 78.76, 0.36; GCF_000970755.1, s__Lactobacillus kimbladii, 95.0, 78.68, 0.36; GCF_000970855.1, s__Lactobacillus helsingborgensis, 95.0, 78.59, 0.33; GCF_0007…	taxonomic classification defined by topology and ANI
MRS	MRS2-bin3	d__Bacteria;p__Firmicutes;c__Bacilli;o__Lactobacillales;f__Lactobacillaceae;g__Lactobacillus;s__Lactobacillus panisapium	GCF_002916935.1	d__Bacteria;p__Firmicutes;c__Bacilli;o__Lactobacillales;f__Lactobacillaceae;g__Lactobacillus;s__Lactobacillus panisapium	98.02	GCF_002916935.1	d__Bacteria;p__Firmicutes;c__Bacilli;o__Lactobacillales;f__Lactobacillaceae;g__Lactobacillus;s__Lactobacillus panisapium	98.02	d__Bacteria;p__Firmicutes;c__Bacilli;o__Lactobacillales;f__Lactobacillaceae;g__Lactobacillus;s__	GCF_002837055.1, s__Lactobacillus apis, 95.0, 79.74, 0.44; GCF_000967195.1, s__Lactobacillus kullabergensis, 95.0, 79.62, 0.37; GCF_000970755.1, s__Lactobacillus kimbladii, 95.0, 79.35, 0.42; GCF_000760615.1, s__Lactobacillus sp000760615, 95.0, 79.23, 0.39; GCF_900112665.1, s__Lactobacillus bombicola, 95.0, 79.19, 0.36; GCF_003692965.1, s__Lactobacillus sp003692965, 95.0, 79.14, 0.35; GCF_0009707…	taxonomic classification defined by topology and ANI
BHI	BHI2-bin5	d__Bacteria;p__Firmicutes;c__Bacilli;o__Staphylococcales;f__Staphylococcaceae;g__Staphylococcus;s__Staphylococcus aureus	GCF_001027105.1	d__Bacteria;p__Firmicutes;c__Bacilli;o__Staphylococcales;f__Staphylococcaceae;g__Staphylococcus;s__Staphylococcus aureus	99.01	GCF_001027105.1	d__Bacteria;p__Firmicutes;c__Bacilli;o__Staphylococcales;f__Staphylococcaceae;g__Staphylococcus;s__Staphylococcus aureus	99.01	d__Bacteria;p__Firmicutes;c__Bacilli;o__Staphylococcales;f__Staphylococcaceae;g__Staphylococcus;s__	GCF_002902405.1, s__Staphylococcus schweitzeri, 95.0, 90.14, 0.91; GCF_000236925.1, s__Staphylococcus argenteus, 95.0, 88.74, 0.92; GCF_002902085.1, s__Staphylococcus simiae, 95.0, 80.75, 0.61; GCF_003491325.1, s__Staphylococcus warneri_A, 95.0, 79.58, 0.45; GCF_900636385.1, s__Staphylococcus warneri, 95.0, 79.53, 0.46; GCF_002442915.1, s__Staphylococcus pasteuri_A, 95.0, 79.34, 0.44; GCA_0029025…	taxonomic classification defined by topology and ANI
BHI	BHI1-bin4	d__Bacteria;p__Firmicutes;c__Bacilli;o__Staphylococcales;f__Staphylococcaceae;g__Staphylococcus;s__Staphylococcus epidermidis	GCF_006742205.1	d__Bacteria;p__Firmicutes;c__Bacilli;o__Staphylococcales;f__Staphylococcaceae;g__Staphylococcus;s__Staphylococcus epidermidis	99.6	GCF_006742205.1	d__Bacteria;p__Firmicutes;c__Bacilli;o__Staphylococcales;f__Staphylococcaceae;g__Staphylococcus;s__Staphylococcus epidermidis	99.6	d__Bacteria;p__Firmicutes;c__Bacilli;o__Staphylococcales;f__Staphylococcaceae;g__Staphylococcus;s__	GCF_900458815.1, s__Staphylococcus saccharolyticus, 95.0, 81.3, 0.67; GCF_002902725.1, s__Staphylococcus caprae, 95.0, 80.69, 0.59; GCF_002902325.1, s__Staphylococcus capitis, 95.0, 80.65, 0.63; GCF_002442915.1, s__Staphylococcus pasteuri_A, 95.0, 79.77, 0.51; GCF_004785665.1, s__Staphylococcus petrasii_B, 95.0, 79.6, 0.4; GCF_900636385.1, s__Staphylococcus warneri, 95.0, 79.5, 0.5; GCF_001224225…	taxonomic classification defined by topology and ANI
MRS	MRS1-bin5	d__Bacteria;p__Firmicutes;c__Bacilli;o__Staphylococcales;f__Staphylococcaceae;g__Staphylococcus;s__Staphylococcus epidermidis	GCF_006742205.1	d__Bacteria;p__Firmicutes;c__Bacilli;o__Staphylococcales;f__Staphylococcaceae;g__Staphylococcus;s__Staphylococcus epidermidis	99.47	GCF_006742205.1	d__Bacteria;p__Firmicutes;c__Bacilli;o__Staphylococcales;f__Staphylococcaceae;g__Staphylococcus;s__Staphylococcus epidermidis	99.47	d__Bacteria;p__Firmicutes;c__Bacilli;o__Staphylococcales;f__Staphylococcaceae;g__Staphylococcus;s__	GCF_900458815.1, s__Staphylococcus saccharolyticus, 95.0, 81.18, 0.66; GCF_002902725.1, s__Staphylococcus caprae, 95.0, 80.75, 0.57; GCF_002902325.1, s__Staphylococcus capitis, 95.0, 80.67, 0.58; GCF_002442915.1, s__Staphylococcus pasteuri_A, 95.0, 79.88, 0.48; GCF_001224225.1, s__Staphylococcus haemolyticus_A, 95.0, 79.61, 0.41; GCF_003491325.1, s__Staphylococcus warneri_A, 95.0, 79.59, 0.45; GC…	taxonomic classification defined by topology and ANI
MRS	MRS2-bin9	d__Bacteria;p__Firmicutes;c__Bacilli;o__Staphylococcales;f__Staphylococcaceae;g__Staphylococcus;s__Staphylococcus epidermidis	GCF_006742205.1	d__Bacteria;p__Firmicutes;c__Bacilli;o__Staphylococcales;f__Staphylococcaceae;g__Staphylococcus;s__Staphylococcus epidermidis	98.82	GCF_006742205.1	d__Bacteria;p__Firmicutes;c__Bacilli;o__Staphylococcales;f__Staphylococcaceae;g__Staphylococcus;s__Staphylococcus epidermidis	98.82	d__Bacteria;p__Firmicutes;c__Bacilli;o__Staphylococcales;f__Staphylococcaceae;g__Staphylococcus;s__	GCF_900458815.1, s__Staphylococcus saccharolyticus, 95.0, 81.14, 0.64; GCF_002902325.1, s__Staphylococcus capitis, 95.0, 80.65, 0.59; GCF_002902725.1, s__Staphylococcus caprae, 95.0, 80.31, 0.58; GCF_004785665.1, s__Staphylococcus petrasii_B, 95.0, 79.88, 0.36; GCF_002442915.1, s__Staphylococcus pasteuri_A, 95.0, 79.81, 0.5; GCF_001224225.1, s__Staphylococcus haemolyticus_A, 95.0, 79.55, 0.39; GC…	taxonomic classification defined by topology and ANI
MRS	MRS2-bin5	d__Bacteria;p__Proteobacteria;c__Alphaproteobacteria;o__Acetobacterales;f__Acetobacteraceae;g__Bombella;s__	N/A	N/A	N/A	GCF_002592045.1	d__Bacteria;p__Proteobacteria;c__Alphaproteobacteria;o__Acetobacterales;f__Acetobacteraceae;g__Bombella;s__Bombella apium_A	95.92	d__Bacteria;p__Proteobacteria;c__Alphaproteobacteria;o__Acetobacterales;f__Acetobacteraceae;g__Bombella;s__	GCF_002917995.1, s__Bombella apium, 95.0, 82.26, 0.07; GCF_002003665.1, s__Bombella intestini, 95.0, 79.27, 0.09	taxonomic classification defined by topology and ANI
MRS	MRS1-bin9	d__Bacteria;p__Proteobacteria;c__Alphaproteobacteria;o__Acetobacterales;f__Acetobacteraceae;g__Bombella;s__Bombella apium	GCF_002917995.1	d__Bacteria;p__Proteobacteria;c__Alphaproteobacteria;o__Acetobacterales;f__Acetobacteraceae;g__Bombella;s__Bombella apium	99.25	GCF_002917995.1	d__Bacteria;p__Proteobacteria;c__Alphaproteobacteria;o__Acetobacterales;f__Acetobacteraceae;g__Bombella;s__Bombella apium	99.25	d__Bacteria;p__Proteobacteria;c__Alphaproteobacteria;o__Acetobacterales;f__Acetobacteraceae;g__Bombella;s__	GCF_002003665.1, s__Bombella intestini, 95.0, 83.08, 0.85; GCF_002592045.1, s__Bombella apium_A, 95.0, 78.56, 0.35	taxonomic classification defined by topology and ANI
MRS	MRS2-bin7	d__Bacteria;p__Proteobacteria;c__Alphaproteobacteria;o__Acetobacterales;f__Acetobacteraceae;g__Bombella;s__Bombella apium	GCF_002917995.1	d__Bacteria;p__Proteobacteria;c__Alphaproteobacteria;o__Acetobacterales;f__Acetobacteraceae;g__Bombella;s__Bombella apium	99.26	GCF_002917995.1	d__Bacteria;p__Proteobacteria;c__Alphaproteobacteria;o__Acetobacterales;f__Acetobacteraceae;g__Bombella;s__Bombella apium	99.26	d__Bacteria;p__Proteobacteria;c__Alphaproteobacteria;o__Acetobacterales;f__Acetobacteraceae;g__Bombella;s__	GCF_002003665.1, s__Bombella intestini, 95.0, 83.22, 0.81; GCF_002592045.1, s__Bombella apium_A, 95.0, 78.51, 0.35	taxonomic classification defined by topology and ANI
MRS	MRS3-bin2	d__Bacteria;p__Proteobacteria;c__Alphaproteobacteria;o__Acetobacterales;f__Acetobacteraceae;g__Bombella;s__Bombella apium	GCF_002917995.1	d__Bacteria;p__Proteobacteria;c__Alphaproteobacteria;o__Acetobacterales;f__Acetobacteraceae;g__Bombella;s__Bombella apium	99.27	GCF_002917995.1	d__Bacteria;p__Proteobacteria;c__Alphaproteobacteria;o__Acetobacterales;f__Acetobacteraceae;g__Bombella;s__Bombella apium	99.27	d__Bacteria;p__Proteobacteria;c__Alphaproteobacteria;o__Acetobacterales;f__Acetobacteraceae;g__Bombella;s__	GCF_002003665.1, s__Bombella intestini, 95.0, 83.11, 0.86; GCF_002592045.1, s__Bombella apium_A, 95.0, 78.58, 0.35	taxonomic classification defined by topology and ANI
MRS	MRS1-bin12	d__Bacteria;p__Proteobacteria;c__Alphaproteobacteria;o__Acetobacterales;f__Acetobacteraceae;g__Bombella;s__Bombella apium_A	GCF_002592045.1	d__Bacteria;p__Proteobacteria;c__Alphaproteobacteria;o__Acetobacterales;f__Acetobacteraceae;g__Bombella;s__Bombella apium_A	95.94	GCF_002592045.1	d__Bacteria;p__Proteobacteria;c__Alphaproteobacteria;o__Acetobacterales;f__Acetobacteraceae;g__Bombella;s__Bombella apium_A	95.94	d__Bacteria;p__Proteobacteria;c__Alphaproteobacteria;o__Acetobacterales;f__Acetobacteraceae;g__Bombella;s__	GCF_002003665.1, s__Bombella intestini, 95.0, 77.62, 0.38; GCF_002917995.1, s__Bombella apium, 95.0, 77.27, 0.34	taxonomic classification defined by topology and ANI
GUT	GUT-bin4	d__Bacteria;p__Proteobacteria;c__Alphaproteobacteria;o__Acetobacterales;f__Acetobacteraceae;g__Commensalibacter;s__	N/A	N/A	N/A	N/A	N/A	N/A	d__Bacteria;p__Proteobacteria;c__Alphaproteobacteria;o__Acetobacterales;f__Acetobacteraceae;g__;s__	N/A	taxonomic novelty determined using RED
GUT	GUT-bin10	d__Bacteria;p__Proteobacteria;c__Alphaproteobacteria;o__Acetobacterales;f__Acetobacteraceae;g__Commensalibacter;s__Commensalibacter sp003202795	GCF_003691365.1	d__Bacteria;p__Proteobacteria;c__Alphaproteobacteria;o__Acetobacterales;f__Acetobacteraceae;g__Commensalibacter;s__Commensalibacter sp003202795	98.72	GCF_003691365.1	d__Bacteria;p__Proteobacteria;c__Alphaproteobacteria;o__Acetobacterales;f__Acetobacteraceae;g__Commensalibacter;s__Commensalibacter sp003202795	98.72	d__Bacteria;p__Proteobacteria;c__Alphaproteobacteria;o__Acetobacterales;f__Acetobacteraceae;g__Commensalibacter;s__	GCF_000231445.1, s__Commensalibacter intestini, 95.0, 77.27, 0.15; GCF_000527695.1, s__Commensalibacter sp000527695, 95.0, 76.59, 0.17	taxonomic classification defined by topology and ANI
MRS	MRS1-bin4	d__Bacteria;p__Proteobacteria;c__Alphaproteobacteria;o__Acetobacterales;f__Acetobacteraceae;g__Commensalibacter;s__Commensalibacter sp003202795	GCF_003691365.1	d__Bacteria;p__Proteobacteria;c__Alphaproteobacteria;o__Acetobacterales;f__Acetobacteraceae;g__Commensalibacter;s__Commensalibacter sp003202795	98.84	GCF_003691365.1	d__Bacteria;p__Proteobacteria;c__Alphaproteobacteria;o__Acetobacterales;f__Acetobacteraceae;g__Commensalibacter;s__Commensalibacter sp003202795	98.84	d__Bacteria;p__Proteobacteria;c__Alphaproteobacteria;o__Acetobacterales;f__Acetobacteraceae;g__Commensalibacter;s__	GCF_000231445.1, s__Commensalibacter intestini, 95.0, 77.18, 0.17; GCF_000527695.1, s__Commensalibacter sp000527695, 95.0, 76.7, 0.16	taxonomic classification defined by topology and ANI
MRS	MRS2-bin1	d__Bacteria;p__Proteobacteria;c__Alphaproteobacteria;o__Acetobacterales;f__Acetobacteraceae;g__Commensalibacter;s__Commensalibacter sp003202795	GCF_003691365.1	d__Bacteria;p__Proteobacteria;c__Alphaproteobacteria;o__Acetobacterales;f__Acetobacteraceae;g__Commensalibacter;s__Commensalibacter sp003202795	98.67	GCF_003691365.1	d__Bacteria;p__Proteobacteria;c__Alphaproteobacteria;o__Acetobacterales;f__Acetobacteraceae;g__Commensalibacter;s__Commensalibacter sp003202795	98.67	d__Bacteria;p__Proteobacteria;c__Alphaproteobacteria;o__Acetobacterales;f__Acetobacteraceae;g__Commensalibacter;s__	GCF_000231445.1, s__Commensalibacter intestini, 95.0, 77.18, 0.17; GCF_000527695.1, s__Commensalibacter sp000527695, 95.0, 76.86, 0.15	taxonomic classification defined by topology and ANI
GUT	GUT-bin6	d__Bacteria;p__Proteobacteria;c__Alphaproteobacteria;o__Rhizobiales;f__Rhizobiaceae;g__Bartonella;s__	N/A	N/A	N/A	N/A	N/A	N/A	d__Bacteria;p__Proteobacteria;c__Alphaproteobacteria;o__Rhizobiales;f__Rhizobiaceae;g__Bartonella;s__	GCF_001952075.1, s__Bartonella apis, 95.0, 77.76, 0.25; GCF_002007485.1, s__Bartonella apis_A, 95.0, 77.46, 0.24; GCF_002007565.1, s__Bartonella apis_B, 95.0, 77.45, 0.26; GCF_000279995.1, s__Bartonella tamiae, 95.0, 76.87, 0.16; GCF_000518085.1, s__Bartonella grahamii, 95.0, 76.54, 0.08; GCF_002022505.1, s__Bartonella sp002022505, 95.0, 76.45, 0.06; GCF_000706625.1, s__Bartonella koehlerae, 95.0…	ANI
GUT	GUT-bin12	d__Bacteria;p__Proteobacteria;c__Alphaproteobacteria;o__Rhizobiales;f__Rhizobiaceae;g__Bartonella;s__Bartonella apis	GCF_001952075.1	d__Bacteria;p__Proteobacteria;c__Alphaproteobacteria;o__Rhizobiales;f__Rhizobiaceae;g__Bartonella;s__Bartonella apis	98.61	GCF_001952075.1	d__Bacteria;p__Proteobacteria;c__Alphaproteobacteria;o__Rhizobiales;f__Rhizobiaceae;g__Bartonella;s__Bartonella apis	98.61	d__Bacteria;p__Proteobacteria;c__Alphaproteobacteria;o__Rhizobiales;f__Rhizobiaceae;g__Bartonella;s__	GCF_002007485.1, s__Bartonella apis_A, 95.0, 87.51, 0.86; GCF_002007565.1, s__Bartonella apis_B, 95.0, 86.02, 0.89; GCF_000279995.1, s__Bartonella tamiae, 95.0, 76.7, 0.1; GCF_003606325.1, s__Bartonella sp003606325, 95.0, 76.67, 0.05; GCF_000196435.1, s__Bartonella tribocorum, 95.0, 76.64, 0.04; GCF_003606345.1, s__Bartonella sp003606345, 95.0, 76.61, 0.04; GCF_000518165.1, s__Bartonella elizabet…	taxonomic classification defined by topology and ANI
MRS	MRS1-bin1	d__Bacteria;p__Proteobacteria;c__Alphaproteobacteria;o__Rhizobiales;f__Rhizobiaceae;g__Bartonella;s__Bartonella apis	GCF_001952075.1	d__Bacteria;p__Proteobacteria;c__Alphaproteobacteria;o__Rhizobiales;f__Rhizobiaceae;g__Bartonella;s__Bartonella apis	98.52	GCF_001952075.1	d__Bacteria;p__Proteobacteria;c__Alphaproteobacteria;o__Rhizobiales;f__Rhizobiaceae;g__Bartonella;s__Bartonella apis	98.52	d__Bacteria;p__Proteobacteria;c__Alphaproteobacteria;o__Rhizobiales;f__Rhizobiaceae;g__Bartonella;s__	GCF_002007485.1, s__Bartonella apis_A, 95.0, 87.54, 0.85; GCF_002007565.1, s__Bartonella apis_B, 95.0, 86.28, 0.86; GCF_000196435.1, s__Bartonella tribocorum, 95.0, 76.81, 0.04; GCF_000279995.1, s__Bartonella tamiae, 95.0, 76.69, 0.1; GCF_000518165.1, s__Bartonella elizabethae, 95.0, 76.65, 0.06; GCF_003606345.1, s__Bartonella sp003606345, 95.0, 76.63, 0.05; GCF_002778015.1, s__Bartonella triboco…	taxonomic classification defined by topology and ANI
MRS	MRS2-bin4	d__Bacteria;p__Proteobacteria;c__Alphaproteobacteria;o__Rhizobiales;f__Rhizobiaceae;g__Bartonella;s__Bartonella apis	GCF_001952075.1	d__Bacteria;p__Proteobacteria;c__Alphaproteobacteria;o__Rhizobiales;f__Rhizobiaceae;g__Bartonella;s__Bartonella apis	98.49	GCF_001952075.1	d__Bacteria;p__Proteobacteria;c__Alphaproteobacteria;o__Rhizobiales;f__Rhizobiaceae;g__Bartonella;s__Bartonella apis	98.49	d__Bacteria;p__Proteobacteria;c__Alphaproteobacteria;o__Rhizobiales;f__Rhizobiaceae;g__Bartonella;s__	GCF_002007485.1, s__Bartonella apis_A, 95.0, 87.67, 0.83; GCF_002007565.1, s__Bartonella apis_B, 95.0, 86.13, 0.86; GCF_000196435.1, s__Bartonella tribocorum, 95.0, 76.87, 0.04; GCF_000708815.1, s__Bartonella quintana, 95.0, 76.84, 0.07; GCF_002778015.1, s__Bartonella tribocorum_B, 95.0, 76.69, 0.05; GCF_000279995.1, s__Bartonella tamiae, 95.0, 76.66, 0.11; GCF_000312585.1, s__Bartonella queensla…	taxonomic classification defined by topology and ANI
GUT	GUT-bin14	d__Bacteria;p__Proteobacteria;c__Gammaproteobacteria;o__Burkholderiales;f__Neisseriaceae;g__Snodgrassella;s__Snodgrassella alvi	GCF_000600005.1	d__Bacteria;p__Proteobacteria;c__Gammaproteobacteria;o__Burkholderiales;f__Neisseriaceae;g__Snodgrassella;s__Snodgrassella alvi	97.96	GCF_000600005.1	d__Bacteria;p__Proteobacteria;c__Gammaproteobacteria;o__Burkholderiales;f__Neisseriaceae;g__Snodgrassella;s__Snodgrassella alvi	97.96	d__Bacteria;p__Proteobacteria;c__Gammaproteobacteria;o__Burkholderiales;f__Neisseriaceae;g__Snodgrassella;s__	GCF_002777425.1, s__Snodgrassella alvi_B, 95.0, 81.85, 0.75; GCF_002777825.1, s__Snodgrassella alvi_C, 95.0, 81.66, 0.72; GCF_002777745.1, s__Snodgrassella alvi_D, 95.0, 81.32, 0.77; GCF_900094895.1, s__Snodgrassella sp900094895, 95.0, 81.14, 0.73; GCA_000725195.1, s__Snodgrassella alvi_G, 95.0, 80.33, 0.3; GCF_002777855.1, s__Snodgrassella alvi_E, 95.0, 80.0, 0.6; GCF_001590725.1, s__Snodgrassel…	taxonomic classification defined by topology and ANI
GUT	GUT-bin17	d__Bacteria;p__Proteobacteria;c__Gammaproteobacteria;o__Burkholderiales;f__Neisseriaceae;g__Snodgrassella;s__Snodgrassella alvi_E	GCF_002777855.1	d__Bacteria;p__Proteobacteria;c__Gammaproteobacteria;o__Burkholderiales;f__Neisseriaceae;g__Snodgrassella;s__Snodgrassella alvi_E	96.73	GCF_002777855.1	d__Bacteria;p__Proteobacteria;c__Gammaproteobacteria;o__Burkholderiales;f__Neisseriaceae;g__Snodgrassella;s__Snodgrassella alvi_E	96.73	d__Bacteria;p__Proteobacteria;c__Gammaproteobacteria;o__Burkholderiales;f__Neisseriaceae;g__Snodgrassella;s__	GCF_002777825.1, s__Snodgrassella alvi_C, 95.0, 79.5, 0.62; GCF_002777425.1, s__Snodgrassella alvi_B, 95.0, 79.44, 0.63; GCF_002777745.1, s__Snodgrassella alvi_D, 95.0, 79.17, 0.6; GCF_900094895.1, s__Snodgrassella sp900094895, 95.0, 78.76, 0.6; GCF_000600005.1, s__Snodgrassella alvi, 95.0, 78.72, 0.56; GCA_000725195.1, s__Snodgrassella alvi_G, 95.0, 77.88, 0.11; GCF_001590725.1, s__Snodgrassella…	taxonomic classification defined by topology and ANI
GUT	GUT-bin3	d__Bacteria;p__Proteobacteria;c__Gammaproteobacteria;o__Enterobacterales;f__Enterobacteriaceae;g__Frischella;s__Frischella perrara	GCF_000807275.1	d__Bacteria;p__Proteobacteria;c__Gammaproteobacteria;o__Enterobacterales;f__Enterobacteriaceae;g__Frischella;s__Frischella perrara	98.63	GCF_000807275.1	d__Bacteria;p__Proteobacteria;c__Gammaproteobacteria;o__Enterobacterales;f__Enterobacteriaceae;g__Frischella;s__Frischella perrara	98.63	d__Bacteria;p__Proteobacteria;c__Gammaproteobacteria;o__Enterobacterales;f__Enterobacteriaceae;g__;s__	N/A	taxonomic classification defined by topology and ANI
GUT	GUT-bin5	d__Bacteria;p__Proteobacteria;c__Gammaproteobacteria;o__Enterobacterales;f__Enterobacteriaceae;g__Gilliamella;s__Gilliamella apicola_N	GCF_001693435.1	d__Bacteria;p__Proteobacteria;c__Gammaproteobacteria;o__Enterobacterales;f__Enterobacteriaceae;g__Gilliamella;s__Gilliamella apicola_N	95.96	GCF_001693435.1	d__Bacteria;p__Proteobacteria;c__Gammaproteobacteria;o__Enterobacterales;f__Enterobacteriaceae;g__Gilliamella;s__Gilliamella apicola_N	95.96	d__Bacteria;p__Proteobacteria;c__Gammaproteobacteria;o__Enterobacterales;f__Enterobacteriaceae;g__Gilliamella;s__	GCF_000599985.1, s__Gilliamella apicola, 95.0, 93.41, 0.8; GCF_003202775.1, s__Gilliamella apis_A, 95.0, 82.14, 0.56; GCF_003202915.1, s__Gilliamella apicola_Q, 95.0, 81.55, 0.59; GCF_002142215.1, s__Gilliamella sp002142215, 95.0, 81.07, 0.56; GCF_002142155.1, s__Gilliamella apis, 95.0, 79.94, 0.52; GCF_900094945.1, s__Gilliamella bombicola, 95.0, 79.72, 0.45; GCF_001693745.1, s__Gilliamella apic…	taxonomic classification defined by topology and ANI
GUT	GUT-bin13	d__Bacteria;p__Proteobacteria;c__Gammaproteobacteria;o__Enterobacterales;f__Enterobacteriaceae;g__Gilliamella;s__Gilliamella apis	GCF_002142155.1	d__Bacteria;p__Proteobacteria;c__Gammaproteobacteria;o__Enterobacterales;f__Enterobacteriaceae;g__Gilliamella;s__Gilliamella apis	98.61	GCF_002142155.1	d__Bacteria;p__Proteobacteria;c__Gammaproteobacteria;o__Enterobacterales;f__Enterobacteriaceae;g__Gilliamella;s__Gilliamella apis	98.61	d__Bacteria;p__Proteobacteria;c__Gammaproteobacteria;o__Enterobacterales;f__Enterobacteriaceae;g__Gilliamella;s__	GCF_003202775.1, s__Gilliamella apis_A, 95.0, 94.86, 0.95; GCF_002142215.1, s__Gilliamella sp002142215, 95.0, 93.19, 0.88; GCF_003202915.1, s__Gilliamella apicola_Q, 95.0, 85.66, 0.88; GCF_001693745.1, s__Gilliamella apicola_E, 95.0, 83.48, 0.8; GCF_000599985.1, s__Gilliamella apicola, 95.0, 80.13, 0.65; GCF_001693435.1, s__Gilliamella apicola_N, 95.0, 80.0, 0.67; GCF_001693755.1, s__Gilliamella …	taxonomic classification defined by topology and ANI
BHI	BHI1-bin3	d__Bacteria;p__Proteobacteria;c__Gammaproteobacteria;o__Pseudomonadales;f__Moraxellaceae;g__Acinetobacter;s__Acinetobacter baumannii	GCF_002811175.1	d__Bacteria;p__Proteobacteria;c__Gammaproteobacteria;o__Pseudomonadales;f__Moraxellaceae;g__Acinetobacter;s__Acinetobacter baumannii	97.54	GCF_002811175.1	d__Bacteria;p__Proteobacteria;c__Gammaproteobacteria;o__Pseudomonadales;f__Moraxellaceae;g__Acinetobacter;s__Acinetobacter baumannii	97.54	d__Bacteria;p__Proteobacteria;c__Gammaproteobacteria;o__Pseudomonadales;f__Moraxellaceae;g__Acinetobacter;s__	GCF_000368085.1, s__Acinetobacter nosocomialis, 95.0, 91.85, 0.84; GCF_000368065.1, s__Acinetobacter seifertii, 95.0, 90.47, 0.84; GCF_002928115.1, s__Acinetobacter pittii_H, 95.0, 89.29, 0.82; GCF_000369045.1, s__Acinetobacter pittii, 95.0, 89.18, 0.83; GCF_001605885.1, s__Acinetobacter lactucae, 95.0, 88.57, 0.8; GCF_000399685.1, s__Acinetobacter pittii_E, 95.0, 88.31, 0.78; GCF_000313935.1, s_…	taxonomic classification defined by topology and ANI
BHI	BHI2-bin4	d__Bacteria;p__Proteobacteria;c__Gammaproteobacteria;o__Pseudomonadales;f__Moraxellaceae;g__Acinetobacter;s__Acinetobacter baumannii	GCF_002811175.1	d__Bacteria;p__Proteobacteria;c__Gammaproteobacteria;o__Pseudomonadales;f__Moraxellaceae;g__Acinetobacter;s__Acinetobacter baumannii	97.58	GCF_002811175.1	d__Bacteria;p__Proteobacteria;c__Gammaproteobacteria;o__Pseudomonadales;f__Moraxellaceae;g__Acinetobacter;s__Acinetobacter baumannii	97.58	d__Bacteria;p__Proteobacteria;c__Gammaproteobacteria;o__Pseudomonadales;f__Moraxellaceae;g__Acinetobacter;s__	GCF_000368085.1, s__Acinetobacter nosocomialis, 95.0, 91.86, 0.84; GCF_000368065.1, s__Acinetobacter seifertii, 95.0, 90.48, 0.84; GCF_002928115.1, s__Acinetobacter pittii_H, 95.0, 89.37, 0.81; GCF_000369045.1, s__Acinetobacter pittii, 95.0, 89.24, 0.82; GCF_001605885.1, s__Acinetobacter lactucae, 95.0, 88.56, 0.8; GCF_000399685.1, s__Acinetobacter pittii_E, 95.0, 88.29, 0.79; GCF_000313935.1, s_…	taxonomic classification defined by topology and ANI
MRS	MRS2-bin13	d__Bacteria;p__Proteobacteria;c__Gammaproteobacteria;o__Pseudomonadales;f__Moraxellaceae;g__Acinetobacter;s__Acinetobacter baumannii	GCF_002811175.1	d__Bacteria;p__Proteobacteria;c__Gammaproteobacteria;o__Pseudomonadales;f__Moraxellaceae;g__Acinetobacter;s__Acinetobacter baumannii	97.31	GCF_002811175.1	d__Bacteria;p__Proteobacteria;c__Gammaproteobacteria;o__Pseudomonadales;f__Moraxellaceae;g__Acinetobacter;s__Acinetobacter baumannii	97.31	d__Bacteria;p__Proteobacteria;c__Gammaproteobacteria;o__Pseudomonadales;f__Moraxellaceae;g__Acinetobacter;s__	GCF_000368085.1, s__Acinetobacter nosocomialis, 95.0, 91.34, 0.88; GCF_000368065.1, s__Acinetobacter seifertii, 95.0, 89.89, 0.88; GCF_002928115.1, s__Acinetobacter pittii_H, 95.0, 88.95, 0.84; GCF_000369045.1, s__Acinetobacter pittii, 95.0, 88.79, 0.84; GCF_001605885.1, s__Acinetobacter lactucae, 95.0, 88.01, 0.84; GCF_000399685.1, s__Acinetobacter pittii_E, 95.0, 87.85, 0.84; GCF_000313935.1, s…	taxonomic classification defined by topology and ANI
