# Supplementary material for: Strain-level profiling with picodroplet microfluidic cultivation reveals host-specific adaption of honeybee gut symbionts
Source: Microbiome. 2022 Aug 31;10:140. doi: 10.1186/s40168-022-01333-9 (PMC9429759; doi:10.1186/s40168-022-01333-9)
Supplement: Supplementary file 7 — Additional file 6: Dataset S3. Reports for homologous gene cluster analysis of Lactobacillus panisapium. [file 40168_2022_1333_MOESM6_ESM.xlsx]

## Sheet: A
Dataset S3A 69 homologous gene clusters unique for Lactobacillus panisapium from Apis mellifera
Cluster_name	Protein_number	Swiss_prot_id	Go_annotation
cluster2143	2	Q928S6	GO:0000272; P:polysaccharide catabolic process; IEA:InterPro
cluster2138	2	P94870	GO:0004197; F:cysteine-type endopeptidase activity; IEA:InterPro
cluster2134	2	Q5XAP6	GO:0004722; F:protein serine/threonine phosphatase activity; IEA:InterPro
cluster1096	4	P16552	GO:0005351; F:carbohydrate:proton symporter activity; IEA:InterPro
cluster2190	2	P54537	GO:0005524; F:ATP binding; IEA:UniProtKB-KW
cluster2184	2	Q12179	GO:0005634; C:nucleus; IEA:UniProtKB-SubCell
cluster2158	2	A8YUK5	GO:0005886; C:plasma membrane; IEA:UniProtKB-SubCell
cluster2137	2	Q03U06	GO:0006064; P:glucuronate catabolic process; IEA:InterPro
cluster2179	2	Q5FHZ6	GO:0006072; P:glycerol-3-phosphate metabolic process; IEA:UniProtKB-UniRule
cluster2181	2	P45908	GO:0006259; P:DNA metabolic process; IEA:InterPro
cluster2169	2	Q99Y66	GO:0006261; P:DNA-dependent DNA replication; IEA:UniProtKB-UniRule
cluster2146	2	P45911	GO:0006281; P:DNA repair; IEA:InterPro
cluster2144	2	P30363	GO:0006520; P:cellular amino acid metabolic process; IEA:InterPro
cluster2177	2	Q5FJB7	GO:0006520; P:cellular amino acid metabolic process; IEA:InterPro
cluster2167	2	P77885	GO:0006541; P:glutamine metabolic process; IEA:UniProtKB-KW
cluster2174	2	Q042B4	GO:0008175; F:tRNA methyltransferase activity; IEA:UniProtKB-UniRule
cluster2151	2	Q59485	GO:0008236; F:serine-type peptidase activity; IEA:UniProtKB-KW
cluster2188	2	A8YUT4	GO:0009089; P:lysine biosynthetic process via diaminopimelate; IEA:UniProtKB-UniRule
cluster1495	3	O31620	GO:0009229; P:thiamine diphosphate biosynthetic process; IEA:UniProtKB-UniPathway
cluster2140	2	P24241	GO:0009401; P:phosphoenolpyruvate-dependent sugar phosphotransferase system; IBA:GO_Central
cluster2182	2	P45338	GO:0009401; P:phosphoenolpyruvate-dependent sugar phosphotransferase system; IBA:GO_Central
cluster2189	2	P24241	GO:0009401; P:phosphoenolpyruvate-dependent sugar phosphotransferase system; IBA:GO_Central
cluster2162	2	Q9KCQ4	GO:0009401; P:phosphoenolpyruvate-dependent sugar phosphotransferase system; IEA:UniProtKB-KW
cluster2165	2	P40740	GO:0016052; P:carbohydrate catabolic process; IBA:GO_Central
cluster2152	2	O32248	GO:0016746; F:transferase activity, transferring acyl groups; IEA:UniProtKB-KW
cluster2142	2	Q58206	GO:0016887; F:ATPase activity; IEA:InterPro
cluster1589	3	Q9S469	GO:0019569; P:L-arabinose catabolic process to xylulose 5-phosphate; ISS:UniProtKB
cluster2145	2	O05255	GO:0022857; F:transmembrane transporter activity; IEA:InterPro
cluster2166	2	P37518	GO:0043022; F:ribosome binding; IEA:UniProtKB-UniRule
cluster2147	2	P26211	GO:0045893; P:positive regulation of transcription, DNA-templated; IEA:InterPro
cluster2187	2	P26211	GO:0045893; P:positive regulation of transcription, DNA-templated; IEA:InterPro
cluster795	5	Q82P90	GO:0046373; P:L-arabinose metabolic process; IEA:InterPro
cluster1567	3	Q9XBQ3	GO:0046373; P:L-arabinose metabolic process; IEA:InterPro
cluster2157	2	Q9Z9J4	GO:0070084; P:protein initiator methionine removal; IEA:UniProtKB-UniRule
cluster2171	2	O84913	GO:0102009; F:proline dipeptidase activity; IEA:UniProtKB-EC
cluster2141	2	P21627	GO:1903806; P:L-isoleucine import across plasma membrane; IMP:PseudoCAP
cluster2176	2	Q04DN6	GO:2001295; P:malonyl-CoA biosynthetic process; IEA:UniProtKB-UniPathway
cluster1543	3	N/A	N/A
cluster1574	3	N/A	N/A
cluster2130	2	N/A	N/A
cluster2131	2	N/A	N/A
cluster2132	2	N/A	N/A
cluster2133	2	C0H3V8	N/A
cluster2135	2	N/A	N/A
cluster2136	2	N/A	N/A
cluster2139	2	N/A	N/A
cluster2148	2	N/A	N/A
cluster2149	2	N/A	N/A
cluster2150	2	N/A	N/A
cluster2153	2	N/A	N/A
cluster2154	2	N/A	N/A
cluster2155	2	N/A	N/A
cluster2156	2	N/A	N/A
cluster2159	2	N/A	N/A
cluster2160	2	N/A	N/A
cluster2161	2	N/A	N/A
cluster2163	2	N/A	N/A
cluster2164	2	N/A	N/A
cluster2168	2	N/A	N/A
cluster2170	2	N/A	N/A
cluster2172	2	N/A	N/A
cluster2173	2	N/A	N/A
cluster2175	2	N/A	N/A
cluster2178	2	N/A	N/A
cluster2180	2	N/A	N/A
cluster2183	2	N/A	N/A
cluster2185	2	N/A	N/A
cluster2186	2	N/A	N/A
cluster2191	2	N/A	N/A

## Sheet: B
Dataset S3B GO annotation of genes unique for Lactobacillus panisapium from Apis mellifera
Go_annotation	Protein_number
GO:0046373; P:L-arabinose metabolic process; IEA:InterPro	8
GO:0009401; P:phosphoenolpyruvate-dependent sugar phosphotransferase system; IBA:GO_Central	6
GO:0005351; F:carbohydrate:proton symporter activity; IEA:InterPro	4
GO:0006520; P:cellular amino acid metabolic process; IEA:InterPro	4
GO:0045893; P:positive regulation of transcription, DNA-templated; IEA:InterPro	4
GO:0009229; P:thiamine diphosphate biosynthetic process; IEA:UniProtKB-UniPathway	3
GO:0019569; P:L-arabinose catabolic process to xylulose 5-phosphate; ISS:UniProtKB	3
GO:0000272; P:polysaccharide catabolic process; IEA:InterPro	2
GO:0004197; F:cysteine-type endopeptidase activity; IEA:InterPro	2
GO:0004722; F:protein serine/threonine phosphatase activity; IEA:InterPro	2
GO:0005524; F:ATP binding; IEA:UniProtKB-KW	2
GO:0005634; C:nucleus; IEA:UniProtKB-SubCell	2
GO:0005886; C:plasma membrane; IEA:UniProtKB-SubCell	2
GO:0006064; P:glucuronate catabolic process; IEA:InterPro	2
GO:0006072; P:glycerol-3-phosphate metabolic process; IEA:UniProtKB-UniRule	2
GO:0006259; P:DNA metabolic process; IEA:InterPro	2
GO:0006261; P:DNA-dependent DNA replication; IEA:UniProtKB-UniRule	2
GO:0006281; P:DNA repair; IEA:InterPro	2
GO:0006541; P:glutamine metabolic process; IEA:UniProtKB-KW	2
GO:0008175; F:tRNA methyltransferase activity; IEA:UniProtKB-UniRule	2
GO:0008236; F:serine-type peptidase activity; IEA:UniProtKB-KW	2
GO:0009089; P:lysine biosynthetic process via diaminopimelate; IEA:UniProtKB-UniRule	2
GO:0009401; P:phosphoenolpyruvate-dependent sugar phosphotransferase system; IEA:UniProtKB-KW	2
GO:0016052; P:carbohydrate catabolic process; IBA:GO_Central	2
GO:0016746; F:transferase activity, transferring acyl groups; IEA:UniProtKB-KW	2
GO:0016887; F:ATPase activity; IEA:InterPro	2
GO:0022857; F:transmembrane transporter activity; IEA:InterPro	2
GO:0043022; F:ribosome binding; IEA:UniProtKB-UniRule	2
GO:0070084; P:protein initiator methionine removal; IEA:UniProtKB-UniRule	2
GO:0102009; F:proline dipeptidase activity; IEA:UniProtKB-EC	2
GO:1903806; P:L-isoleucine import across plasma membrane; IMP:PseudoCAP	2
GO:2001295; P:malonyl-CoA biosynthetic process; IEA:UniProtKB-UniPathway	2
N/A	66
